# Supplementary material for: Preventive application of Delftia acidovorans suppresses Pseudomonas tolaasii-induced brown blotch in Pleurotus ostreatus
Source: Front Microbiol. 2026 Jun 30;17:1881575. doi: 10.3389/fmicb.2026.1881575 (PMC13364761; doi:10.3389/fmicb.2026.1881575)
Supplement: Supplementary file 1 [file Table_1.XLSX]

## Sheet: ST1
Supplementary Table S1. Tests of between-subjects effects for two-way ANOVA
Source	Type III SS	df	Mean Square	F	p	Partial η²
Mode	24966.2	1	24966.2	100.093	< 0.001	0.527
Strain	1931.72	4	482.931	1.936	0.111	0.079
Mode × Strain	541.908	4	135.477	0.543	0.704	0.024
Error	22448.7	90	249.43
Note: R² = 0.550 (adjusted R² = 0.505). The dependent variable is control efficacy (%).

## Sheet: ST2
Supplementary Table S2. Dunn’s post‑hoc comparisons of control efficacy among nine application timings.
Time (h)	Mean rank difference	Adjusted P value
-24h vs -18h	0.9167	1
-24h vs -12h	0.875	1
-24h vs -6h	7.25	1
-24h vs 0h	9.375	0.805
-24h vs 6h	15.58	0.188
-24h vs 12h	19.88	0.007
-24h vs 18h	27.75	0.025
-24h vs 24h	21.38	0.021
-18h vs -12h	-0.04167	1
-18h vs -6h	6.333	1
-18h vs 0h	8.458	1
-18h vs 6h	14.67	0.673
-18h vs 12h	18.96	0.176
-18h vs 18h	26.83	0.001
-18h vs 24h	20.46	0.001
-12h vs -6h	6.375	1
-12h vs 0h	8.5	1
-12h vs 6h	14.71	1
-12h vs 12h	19	0.529
-12h vs 18h	26.88	0.506
-12h vs 24h	20.5	0.006
-6h vs 0h	2.125	1
-6h vs 6h	8.333	1
-6h vs 12h	12.63	1
-6h vs 18h	20.5	1
-6h vs 24h	14.13	0.979
0h vs 6h	6.208	0.805
0h vs 12h	10.5	0.673
0h vs 18h	18.38	0.529
0h vs 24h	12	1
6h vs 12h	4.292	0.188
6h vs 18h	12.17	0.176
6h vs 24h	5.792	0.506
12h vs 18h	7.875	0.979
12h vs 24h	1.5	0.771
18h vs 24h	-6.375	0.909

## Sheet: ST3
Supplementary Table S3. Statistics of physiological measurements and characterization of functional substances of strain 24b.
Characteristics	Results	Characteristics	Results
Oxidase reaction	-	Lecithinase utilization	-
Catalase reaction	+	Malonate utilization	+
Starch hydrolysis	-	Fructose	+
Gelatin liquefaction	-	Esterase	-
Voges-Proskauer reaction	-	Acetamide hydrolysis	+
methyl red reaction	-	L-phenylalanine	+
Nitrate reduction	+	L-alanine	-
H2S production	-	Phenylalanine deaminase
Citrate utilization	+	Arginine dihydrolase	-
D-glucose	-	Lysine decarboxylase	-
D-mannitol	+	Ornithine decarboxylase	-
D-xylose	-	Indole formation	+

## Sheet: ST4
Supplementary Table S4. Genomic similarity between strain 24b and related type strains based on ANI and paiwise dDDH values
No.	Reference Type Strain	ANI (%)	dDDH (%)
1	Delftia acidovorans NBRC 14950	97.06	80.1
2	Delftia deserti KCTC 42377	94.99	67.4
3	Delftia lacustris LMG 24775	94.19	59.4
4	Delftia tsuruhatensis NBRC 16741	94.16	60.1
5	Comamonas composti DSM 21721	78.74	24.7
6	Comamonas terrae NBRC 106524	79.68	25.2
7	Comamonas phosphati CGMCC 1.12294	79.72	25.5
8	Comamonas guangdongensis CCTCC AB 2011133	78.68	23.9
9	Comamonas terrigena NBRC 13299	76.36	23.1
10	Acidovorax monticola KACC 19171	77.27	23.4
11	Diaphorobacter aerolatus KACC 16536	74.56	22.5
12	Diaphorobacter ruginosibacter DSM 27467T	75.21	22.4
13	Comamonas piscis JCM 30718	74.31	21.7
14	Comamonas squillarum PR12	74.43	21.8
15	Comamonas odontotermitis Dant 3-8	74.45	22.3
16	Limnohabitans parvus CIP109845	72.11	20.2

## Sheet: ST5
Supplementary Table S5. General features of the complete genome of strain 24b
Type	Number	Total length (bp)	Average length (bp)	Percentage of genome (%)
Gene (total)	6156	6131517	996	89.83
CDS	6012	6096039	1014	89.31
tRNA	84	6616	79	0.1
23S rRNA	5	14365	2873	0.21
16S rRNA	5	7645	1529	0.11
5S rRNA	5	535	107	0.01
tmRNA	2	779	390	0.01
miscellaneous RNA	43	5538	129	0.08

## Sheet: ST6
Supplementary Table S6. Statistics of functional annotation of strain 24b coding sequences.
Item	Genes number	Percentage
All	6012	1
Annotation	5997	0.9975
NR	5996	0.9973
Refseq	5976	0.994
Uniprot	5968	0.9927
COG	5091	0.8468
Pfam	5068	0.843
KEGG	4770	0.7934
GO	4500	0.7485
Tigerfam	3323	0.5527
Pathway	2595	0.4316

## Sheet: ST7
Supplementary Table S7. Putative antimicrobial resistance and virulence-related genes identified in strain 24b
Database	Gene	Identity (%)	Coverage (%)	Category
CARD	adeF	70.7	100	RND antibiotic efflux pump (fluoroquinolone/tetracycline resistance)
	adeF	57.97	100	RND antibiotic efflux pump (fluoroquinolone/tetracycline resistance)
	adeF	42.59	99.24	RND antibiotic efflux pump (fluoroquinolone/tetracycline resistance)
	qacG	48.61	100	SMR antibiotic efflux pump (antiseptic resistance)
Note: RND, resistance‑nodulation‑cell division; SMR, small multidrug resistance. Coverage for CARD hits is based on the “Percentage Length of Reference Sequence” column in the RGI output; values ≥100% are reported as 100%.

## Sheet: ST8
Supplementary Table S7. CVTree-based genetic distance matrix (k = 6) among Delftia strains
Strains		SPH-1	RAY209	HK171	24b	B804	Dac759	Delftia lacustris FDAARGOS_890	Delftia tsuruhatensis TR1180
Delftia acidovorans	SPH-1	0
	RAY209	0.134822	0
	HK171	0.133772	0.0842998	0
	24b	0.135461	0.116873	0.115369	0
	B804	0.147866	0.146278	0.141405	0.137325	0
	Dac759	0.127465	0.113979	0.11099	0.104662	0.111041	0
Delftia lacustris	FDAARGOS_890	0.189396	0.194291	0.193245	0.191026	0.196854	0.177824	0
Delftia tsuruhatensis	TR1180	0.191056	0.182419	0.184416	0.184845	0.195926	0.181156	0.126929	0
Note: Values in the lower triangle represent pairwise genetic distances. The upper triangle is omitted due to symmetry.
